# Supplementary material for: Paragraph-level attention based deep model for chapter segmentation
Source: PeerJ Comput Sci. 2022 Jun 10;8:e1003. doi: 10.7717/peerj-cs.1003 (PMC9202623; doi:10.7717/peerj-cs.1003)
Supplement: Supplemental Information 1 [file peerj-cs-08-1003-s001.zip]

Archive with 9 entries (9 files):
- model/01_tokenize12.py
- model/01_tokenize15.py
- model/02_train12.py
- model/02_train15.py
- model/03_predict12.py
- model/03_predict15.py
- model/04_score12.py
- model/04_score15.py
- model/05_score_ensemble.py
