# Supplementary material for: Paragraph-level attention based deep model for chapter segmentation
Source: PeerJ Comput Sci. 2022 Jun 10;8:e1003. doi: 10.7717/peerj-cs.1003 (PMC9202623; doi:10.7717/peerj-cs.1003)
Supplement: Supplemental Information 1 [file peerj-cs-08-1003-s001.zip › model/01_tokenize12.py]

import pandas as pd
import lxml.etree as ET
import random

import sys,glob
import os

from transformers import XLNetTokenizer

from tqdm import tqdm

def get_examples_book(pred_dir, tokenizer, book_id):
    try:
        filename = pred_dir + str(book_id) + '.xml'
        parser = ET.XMLParser(huge_tree=True)
        tree = ET.parse(filename, parser=parser)
        book = tree.getroot()
        b = book.find('.//body')

        headers = b.findall('.//header')


        start_para_nums = list()
        for h in headers:
            t = h.getnext()
            if t.tag == 'p':
                start_para_nums.append(int(t.attrib['num']))

        start_para_nums.append(int(b.findall('.//p')[-1].attrib['num']) + 1)
        examples = list()
        prev_section_start = -1
        for idx, p_num in enumerate(start_para_nums[:-1]):

            # Positive example
            prev_tokens = list()
            prev_idx = p_num - 1
            while prev_idx >= prev_section_start and prev_idx >= 0 and len(prev_tokens) < 254:
                prev_elem = b.find('.//p[@num=\'' + str(prev_idx) + '\']')
                prev_text = ' '.join([x.text for x in prev_elem.findall('.//s')])
                tokens = tokenizer.tokenize(str(prev_text))
                prev_tokens = tokens + prev_tokens
                prev_tokens = prev_tokens[-254:]
                prev_idx -= 1

            next_section_start = start_para_nums[idx + 1]
            next_tokens = list()
            next_idx = p_num
            while next_idx < next_section_start and len(next_tokens) < 254:
                next_elem = b.find('.//p[@num=\'' + str(next_idx) + '\']')
                next_text = ' '.join([x.text for x in next_elem.findall('.//s')])
                tokens = tokenizer.tokenize(str(next_text))
                next_tokens = next_tokens + tokens
                next_tokens = next_tokens[:254]
                next_idx += 1

            examples.append([prev_tokens, next_tokens, 1])


            # Previous chapter
            if prev_section_start != -1:
                idx_use = random.randint(prev_section_start, p_num - 2)

                prev_tokens = list()
                prev_idx = idx_use - 1
                while prev_idx >= prev_section_start and prev_idx >= 0 and len(prev_tokens) < 254:
                    prev_elem = b.find('.//p[@num=\'' + str(prev_idx) + '\']')
                    prev_text = ' '.join([x.text for x in prev_elem.findall('.//s')])
                    tokens = tokenizer.tokenize(str(prev_text))
                    prev_tokens = tokens + prev_tokens
                    prev_tokens = prev_tokens[-254:]
                    prev_idx -= 1

                next_section_start = start_para_nums[idx + 1]
                next_tokens = list()
                next_idx = idx_use
                while next_idx < p_num and len(next_tokens) < 254:
                    next_elem = b.find('.//p[@num=\'' + str(next_idx) + '\']')
                    next_text = ' '.join([x.text for x in next_elem.findall('.//s')])
                    tokens = tokenizer.tokenize(str(next_text))
                    next_tokens = next_tokens + tokens
                    next_tokens = next_tokens[:254]
                    next_idx += 1

                examples.append([prev_tokens, next_tokens, 0])
            prev_section_start = p_num

            # Next chapter
            idx_use = random.randint(p_num + 1, start_para_nums[idx + 1] - 2)

            prev_tokens = list()
            prev_idx = idx_use - 1
            while prev_idx >= p_num and prev_idx >= 0 and len(prev_tokens) < 254:
                prev_elem = b.find('.//p[@num=\'' + str(prev_idx) + '\']')
                prev_text = ' '.join([x.text for x in prev_elem.findall('.//s')])
                tokens = tokenizer.tokenize(str(prev_text))
                prev_tokens = tokens + prev_tokens
                prev_tokens = prev_tokens[-254:]
                prev_idx -= 1

            next_section_start = start_para_nums[idx + 1]
            next_tokens = list()
            next_idx = idx_use
            while next_idx < start_para_nums[idx + 1] and len(next_tokens) < 254:
                next_elem = b.find('.//p[@num=\'' + str(next_idx) + '\']')
                next_text = ' '.join([x.text for x in next_elem.findall('.//s')])
                tokens = tokenizer.tokenize(str(next_text))
                next_tokens = next_tokens + tokens
                next_tokens = next_tokens[:254]
                next_idx += 1

            examples.append([prev_tokens, next_tokens, 0])
        return examples
    except:
        return []

def tokenize_with_header():
    # Use appropriate locations
    train_books_list_file = 'train_books.txt'


    pred_dir = './dataset_new/sentencized/'
    save_loc = './train_sequences_tokenized12.csv'
    train_book_ids = list()

    for fileName_relative in glob.glob(pred_dir+"*.xml",recursive=True):
        # print(fileName_relative)
        name = fileName_relative.split('.')
        fname = name[1].split('\\')[-1] # window
        # fname = name[1].split('/')[-1] # linux
        # print(fname)
        train_book_ids.append(fname)

    # pred_dir = './dataset/'
    # save_loc = './xlnetConvCascade/train_sequences_tokenized_without_header.csv'

    # with open(train_books_list_file, 'r') as f:
    #     train_book_ids = [x.strip() for x in f.readlines()]


    print(len(train_book_ids), 'books')

    tokenizer=XLNetTokenizer.from_pretrained('xlnet-base-cased')

    training_data = list()

    for idx, book_id in enumerate(tqdm(train_book_ids)):
        training_data += get_examples_book(pred_dir, tokenizer, book_id)
        # if idx % 100 == 0:
        #     print(idx, len(training_data), book_id)

    df = pd.DataFrame(training_data)

    df.rename(columns={0:'para1_tokens', 1:'para2_tokens', 2:'label'}, inplace=True)

    df['para1_len'] = df['para1_tokens'].apply(lambda x: len(x))
    df['para2_len'] = df['para2_tokens'].apply(lambda x: len(x))

    df.to_csv(save_loc, index=False)

    return train_book_ids

if __name__ == '__main__':
    random.seed(2021)
    train_book_ids = list()
    train_book_ids = tokenize_with_header()
