# Supplementary material for: Paragraph-level attention based deep model for chapter segmentation
Source: PeerJ Comput Sci. 2022 Jun 10;8:e1003. doi: 10.7717/peerj-cs.1003 (PMC9202623; doi:10.7717/peerj-cs.1003)
Supplement: Supplemental Information 1 [file peerj-cs-08-1003-s001.zip › model/05_score_ensemble.py]

import pandas as pd
import lxml.etree as ET
import random
import os

import numpy as np
import pickle
import multiprocessing
from functools import partial

from transformers import BertTokenizer
from tqdm.auto import tqdm

def getPrecision(tp, tn, fp, fn):
    return tp / (tp + fp)

def getRecall(tp, tn, fp, fn):
    return tp / (tp + fn)

def getf1(tp, tn, fp, fn):
    pr = getPrecision(tp, tn, fp, fn)
    rc = getRecall(tp, tn, fp, fn)
    return 2 * ( pr * rc) / (pr + rc)

if __name__ == '__main__':
    # Use appropriate locations
    test_books_list_file = './test_books.txt'
    gt_loc = './dataset_new/test_gt.csv'
    prob_loc0 = './result/model12/test_preds_15/'
    prob_loc1 = './result/model15/test_preds_06/'
    save_score_dir = './result/ensemblemodel/score_cascade/'
    with open(test_books_list_file, 'r') as f:
        train_book_ids = [x.strip() for x in f.readlines()]


    print(len(train_book_ids), 'books')

    # Use appropriate locations
    df = pd.read_csv(gt_loc, usecols=['book_id', 'start_para_nums', 'start_para_total'])
    indexdf = df.index
                            #           Predicted           #
    tp = 0                  #   Negative   # #   Postitve   #  # # # # #
    fp = 0     #   Nagative #      tn       #       fp      #   Actual
    fn = 0     #   Positive #      fn       #        tp     #  # # # # #
    tn = 0
    totalPara = 0
    f1_list = list()
    precision_list = list()
    recall_list = list()
    for idx, bookid in enumerate((df['book_id'])):
        if str(bookid) in train_book_ids:
            save_books_score = list()
            try:
                with open(os.path.join(prob_loc0, str(bookid) + '.pkl'), 'rb') as f0:
                    with open(os.path.join(prob_loc1, str(bookid) + '.pkl'), 'rb') as f1:

                        scorebook0 = pickle.load(f0)
                        scorebook1 = pickle.load(f1)

                        # print('\nscorebook0')
                        # print(scorebook0[0])
                        # print(len(scorebook0))
                        #
                        # print('\nscorebook1')
                        # print(scorebook1[0])
                        # print(len(scorebook1))

                        if(len(scorebook0) == len(scorebook1)):

                            bookid_indices = indexdf[df["book_id"] == bookid]
                            start_paras = eval(df.iloc[bookid_indices[0]]['start_para_nums'])

                            booktp = 0
                            bookfn = 0
                            bookfp = 0
                            booktn = 0
                            for score in range(0, len(scorebook0)):

                                if int(score) + 1 in start_paras:
                                    if scorebook0[score] < 0.5:
                                        if scorebook1[score] < 0.5:
                                        # print('score: ', score)
                                            booktp = booktp + 1
                                            tp = tp + 1
                                            save_books_score.append([int(score) +1, 1, 0, 0, 0])
                                        else:
                                            if scorebook0[score] < (1-scorebook1[score]):
                                                # predict 1
                                                booktp = booktp + 1
                                                tp = tp + 1
                                                save_books_score.append([int(score) +1, 1, 0, 0, 0])
                                            else:
                                                # predict 0
                                                bookfn = bookfn + 1
                                                fn = fn + 1
                                                save_books_score.append([int(score) +1, 0, 1, 0, 0])
                                    else:
                                        bookfn = bookfn + 1
                                        fn = fn + 1
                                        save_books_score.append([int(score) +1, 0, 1, 0, 0])
                                else:
                                    if scorebook0[score] < 0.5:
                                        if scorebook1[score] < 0.5:
                                            bookfp = bookfp + 1
                                            fp = fp + 1
                                            save_books_score.append([int(score) +1, 0, 0, 1, 0])
                                        else:
                                            if scorebook0[score] < (1-scorebook1[score]):
                                                # predict 1
                                                bookfp = bookfp + 1
                                                fp = fp + 1
                                                save_books_score.append([int(score) +1, 0, 0, 1, 0])
                                            else:
                                                booktn = booktn + 1
                                                tn = tn + 1
                                                save_books_score.append([int(score) +1, 0, 0, 0, 1])
                                    else:
                                        booktn = booktn + 1
                                        tn = tn + 1
                                        save_books_score.append([int(score) +1, 0, 0, 0, 1])

                            #except:

                            totalPara = totalPara + len(scorebook0) - 1


                            f1_list.append(getf1(booktp, booktn, bookfp, bookfn))
                            precision_list.append(getPrecision(tp, tn, fp, fn))
                            recall_list.append(getRecall(tp, tn, fp, fn))

                            df1 = pd.DataFrame(save_books_score)
                            df1.rename(columns={0:'para_num', 1:'tp', 2:'fn', 3:'fp', 4:'tn'}, inplace=True)
                            df1.to_csv(save_score_dir + str(bookid) + '.csv', index=False)
            except:
                print('no book @ : ', str(bookid))
        else:
            print(str(bookid) + ': ' + (bookid in train_book_ids))

    print( 'ParaLen', totalPara)
    print('tp', tp)
    print('fn', fn)
    print('fp', fp)
    print('tn', tn)
    f1 = getf1(tp, tn, fp, fn)
    pr = getPrecision(tp, tn, fp, fn)
    rc = getRecall(tp, tn, fp, fn)
    print(f1, pr, rc)

    with open(os.path.join('./result/ensemblemodel/', 'accuracyScore_cascade.txt'), 'w') as f:
        f.write( 'ParaLen\t' + str(totalPara) + '\n')
        f.write( 'tp\t' +  str(tp) + '\n')
        f.write( 'fn\t' +  str(fn) + '\n')
        f.write( 'fp\t' +  str(fp) + '\n')
        f.write( 'tn\t' +  str(tn) + '\n')
        f.write( 'pr\t' +  str(pr) + '\n')
        f.write( 'rc\t' +  str(rc) + '\n')
        f.write( 'f1\t' +  str(f1) + '\n')
